# Supplementary material for: Exploring the Role of SIRT1 Polymorphisms in Colorectal Cancer Risk: A Case–Control Study
Source: J Clin Med. 2025 Jun 2;14(11):3912. doi: 10.3390/jcm14113912 (PMC12156903; doi:10.3390/jcm14113912)
Supplement: Supplementary file 1 [file jcm-14-03912-s001.zip]

Archive with 1 entries (1 files):
- jcm-3659797-supplementary.pdf
